# Supplementary material for: Towards Cost-Effective and Sustainable Media Formulations for Terrestrial and Aquatic Cellular Agriculture
Source: Foods. 2026 Jul 14;15(14):2494. doi: 10.3390/foods15142494 (PMC13407990; doi:10.3390/foods15142494)
Supplement: Supplementary file 1 [file foods-15-02494-s001.zip]

Archive with 1 entries (1 files):
- foods-4366982-supplementary.pdf
